# Supplementary material for: Evaluation of Parasite Concentrator Kit and Kato–Katz Method for Detection of Intestinal Parasites in Stool Samples
Source: Trop Med Infect Dis. 2026 Apr 29;11(5):118. doi: 10.3390/tropicalmed11050118 (PMC13211567; doi:10.3390/tropicalmed11050118)
Supplement: Supplementary file 1 [file tropicalmed-11-00118-s001.zip]

Archive with 1 entries (1 files):
- tropicalmed-4229111-supplementary.pdf
